# Supplementary material for: Ejaculatory Abstinence Affects the Sperm Quality in Normozoospermic Men—How Does the Seminal Bacteriome Respond?
Source: Int J Mol Sci. 2023 Feb 9;24(4):3503. doi: 10.3390/ijms24043503 (PMC9963725; doi:10.3390/ijms24043503)
Supplement: Supplementary file 1 [file ijms-24-03503-s001.zip]

Archive with 1 entries (1 files):
- ijms-2156680-supplementary.pdf
